# Supplementary material for: Central Serotonin Deficiency Impairs Recovery of Sensorimotor Abilities After Spinal Cord Injury in Rats
Source: Int J Mol Sci. 2025 Mar 19;26(6):2761. doi: 10.3390/ijms26062761 (PMC11942851; doi:10.3390/ijms26062761)
Supplement: Supplementary file 1 [file ijms-26-02761-s001.zip]

Archive with 1 entries (1 files):
- ijms-3487743-supplementary.xlsx
