# Supplementary material for: Central Serotonin Deficiency Impairs Recovery of Sensorimotor Abilities After Spinal Cord Injury in Rats
Source: Int J Mol Sci. 2025 Mar 19;26(6):2761. doi: 10.3390/ijms26062761 (PMC11942851; doi:10.3390/ijms26062761)
Supplement: Supplementary file 1 [file ijms-26-02761-s001.zip › ijms-3487743-supplementary.xlsx]

## Sheet: Tapered beam walking test
1st week before SCI
WT 1209					WT 1213					WT 1211					WT 1210					WT 1208					WT 1204
Trial	Errors	Steps	Sensorimotor deficit, %		Trial	Errors	Steps	Sensorimotor deficit, %		Trial	Errors	Steps	Sensorimotor deficit, %		Trial	Errors	Steps	Sensorimotor deficit, %		Trial	Errors	Steps	Sensorimotor deficit, %		Trial	Errors	Steps	Sensorimotor deficit, %
1	0	14	0		1	0	13	0		1	0	13	0		1	1	13	0.0769231		1	0	13	0		1	0	12	0
2	0	13	0		2	0	14	0		2	0	14	0		2	0	13	0		2	0	13	0		2	0	11	0
3	0	13	0		3	0	14	0		3	0	13	0		3	0	14	0		3	0	13	0		3	0	12	0
		Mean	0				Mean	0				Mean	0				Mean	0.025641				Mean	0				Mean	0
KO 1183					KO 1184					KO 1181					KO 1588					KO 1643					KO 1644
Trial	Errors	Steps	Sensorimotor deficit, %		Trial	Errors	Steps	Sensorimotor deficit, %		Trial	Errors	Steps	Sensorimotor deficit, %		Trial	Errors	Steps	Sensorimotor deficit, %		Trial	Errors	Steps	Sensorimotor deficit, %		Trial	Errors	Steps	Sensorimotor deficit, %
1	0	11	0		1	1	13	0.0769231		1	1	12	0.0833333		1	0	11	0		1	0	7	0		1	0	11	0
2	0	14	0		2	0	13	0		2	0	14	0		2	0	9	0		2	3	9	0.333333		2	0	10	0
3	0	13	0		3	0	14	0		3	1	13	0.0769231		3	0	11	0		3	0	10	0		3	0	11	0
		Mean	0			`	Mean	0.025641				Mean	0.0534188				Mean	0				Mean	0.111111				Mean	0
1 week SCI
WT 1209					WT 1213					WT 1211					WT 1210					WT 1208					WT 1204
Trial	Errors	Steps	Sensorimotor deficit, %		Trial	Errors	Steps	Sensorimotor deficit, %		Trial	Errors	Steps	Sensorimotor deficit, %		Trial	Errors	Steps	Sensorimotor deficit, %		Trial	Errors	Steps	Sensorimotor deficit, %		Trial	Errors	Steps	Sensorimotor deficit, %
1	15	15	1		1	14	14	1		1	16	16	1		1	12	12	1		1	8	8	1		1	10	10	1
2	14	14	1		2	12	12	1		2	16	16	1		2	10	10	1		2	10	10	1		2	11	11	1
3	16	16	1		3	15	15	1		3	13	13	1		3	12	12	1		3	8	8	1		3	7	9	0.777778
		Mean	1				Mean	1				Mean	1					1				Mean	1				Mean	0.925926
KO 1183					KO 1184					KO 1181					KO 1588					KO 1643					KO 1644
Trial	Errors	Steps	Sensorimotor deficit, %		Trial	Errors	Steps	Sensorimotor deficit, %		Trial	Errors	Steps	Sensorimotor deficit, %		Trial	Errors	Steps	Sensorimotor deficit, %		Trial	Errors	Steps	Sensorimotor deficit, %		Trial	Errors	Steps	Sensorimotor deficit, %
1	fall		1		1	fall		1		1	fall		1		1	8	8	1		1	11	11	1		1	10	10	1
2	fall		1		2	fall		1		2	fall		1		2	9	9	1		2	10	10	1		2	14	14	1
3	fall		1		3	fall		1		3	fall		1		3	7	7	1		3	9	9	1		3	11	11	1
		Mean	1			`	Mean	1				Mean	1					1				Mean	1				Mean	1
2 week SCI
WT 1209					WT 1213					WT 1211					WT 1210					WT 1208					WT 1204
Trial	Errors	Steps	Sensorimotor deficit, %		Trial	Errors	Steps	Sensorimotor deficit, %		Trial	Errors	Steps	Sensorimotor deficit, %		Trial	Errors	Steps	Sensorimotor deficit, %		Trial	Errors	Steps	Sensorimotor deficit, %		Trial	Errors	Steps	Sensorimotor deficit, %
1	9	13	0.692308		1	6	10	0.6		1	12	13	0.923077		1	fall		1		1	10	10	1		1	6	10	0.6
2	10	13	0.769231		2	4	10	0.4		2	11	11	1		2	9	9	1		2	11	11	1		2	6	10	0.6
3	11	11	1		3	6	11	0.545455		3	5	9	0.555556		3	fall		1		3	10	10	1		3	7	9	0.777778
		Mean	0.820513				Mean	0.515152				Mean	0.826211				Mean	1				Mean	1				Mean	0.659259
KO 1183					KO 1184					KO 1181					KO 1588					KO 1643					KO 1644
Trial	Errors	Steps	Sensorimotor deficit, %		Trial	Errors	Steps	Sensorimotor deficit, %		Trial	Errors	Steps	Sensorimotor deficit, %		Trial	Errors	Steps	Sensorimotor deficit, %		Trial	Errors	Steps	Sensorimotor deficit, %		Trial	Errors	Steps	Sensorimotor deficit, %
1	fall		1		1	fall		1		1	fall		1		1	6	6	1		1	7	7	1		1	fall		1
2	11	11	1		2	fall		1		2	fall		1		2	6	6	1		2	9	9	1		2	fall		1
3	11	11	1		3	fall		1		3	fall		1		3	7	7	1		3	8	8	1		3	fall		1
		Mean	1			`	Mean	1				Mean	1				Mean	1				Mean	1				Mean	1
3 week SCI
WT 1209					WT 1213					WT 1211					WT 1210					WT 1208					WT 1204
Trial	Errors	Steps	Sensorimotor deficit, %		Trial	Errors	Steps	Sensorimotor deficit, %		Trial	Errors	Steps	Sensorimotor deficit, %		Trial	Errors	Steps	Sensorimotor deficit, %		Trial	Errors	Steps	Sensorimotor deficit, %		Trial	Errors	Steps	Sensorimotor deficit, %
1	11	14	0.785714		1	8	13	0.615385		1	8	10	0.8		1	8	8	1		1	11	11	1		1	9	13	0.692308
2	8	15	0.533333		2	8	9	0.888889		2	12	12	1		2	8	8	1		2	15	15	1		2	5	10	0.5
3	9	13	0.692308		3	9	12	0.75		3	8	10	0.8		3	11	11	1		3	6	11	0.545455		3	6	11	0.545455
		Mean	0.670452				Mean	0.751425				Mean	0.866667				Mean	1				Mean	0.848485				Mean	0.579254
KO 1183					KO 1184					KO 1181					KO 1588					KO 1643					KO 1644
Trial	Errors	Steps	Sensorimotor deficit, %		Trial	Errors	Steps	Sensorimotor deficit, %		Trial	Errors	Steps	Sensorimotor deficit, %		Trial	Errors	Steps	Sensorimotor deficit, %		Trial	Errors	Steps	Sensorimotor deficit, %		Trial	Errors	Steps	Sensorimotor deficit, %
1	9	9	1		1	10	10	1		1	fall		1		1	10	10	1		1	fall		1		1	fall		1
2	12	12	1		2	9	9	1		2	fall		1		2	10	11	0.909091		2	fall		1		2	fall		1
3	14	14	1		3	12	12	1		3	fall		1		3	6	6	1		3	fall		1		3	fall		1
		Mean	1			`	Mean	1				Mean	1				Mean	0.969697				Mean	1				Mean	1
4 week SCI
WT 1209					WT 1213					WT 1211					WT 1210					WT 1208					WT 1204
Trial	Errors	Steps	Sensorimotor deficit, %		Trial	Errors	Steps	Sensorimotor deficit, %		Trial	Errors	Steps	Sensorimotor deficit, %		Trial	Errors	Steps	Sensorimotor deficit, %		Trial	Errors	Steps	Sensorimotor deficit, %		Trial	Errors	Steps	Sensorimotor deficit, %
1	5	14	0.357143		1	2	12	0.166667		1	6	10	0.6		1	6	8	0.75		1	9	9	1		1	2	11	0.181818
2	4	14	0.285714		2	0	13	0		2	3	10	0.3		2	7	8	0.875		2	9	11	0.818182		2	4	11	0.363636
3	5	13	0.384615		3	4	11	0.363636		3	0	11	0		3	7	10	0.7		3	7	12	0.583333		3	3	12	0.25
		Mean	0.342491				Mean	0.176768				Mean	0.3				Mean	0.775				Mean	0.800505				Mean	0.265152
KO 1183					KO 1184					KO 1181					KO 1588					KO 1643					KO 1644
Trial	Errors	Steps	Sensorimotor deficit, %		Trial	Errors	Steps	Sensorimotor deficit, %		Trial	Errors	Steps	Sensorimotor deficit, %		Trial	Errors	Steps	Sensorimotor deficit, %		Trial	Errors	Steps	Sensorimotor deficit, %		Trial	Errors	Steps	Sensorimotor deficit, %
1	12	12	1		1	fall		1		1	fall		1		1	4	4	1		1	11	11	1		1	8	8	1
2	11	11	1		2	fall		1		2	fall		1		2	7	8	0.875		2	10	10	1		2	10	10	1
3	11	11	1		3	fall		1		3	fall		1		3	10	10	1		3	7	7	1		3	7	7	1
		Mean	1			`	Mean	1				Mean	1				Mean	0.958333				Mean	1				Mean	1

## Sheet: Ladder walking test
1st week before SCI
1209				1213				1211				1210				1208				1204
Missteps	Slips	Steps		Missteps	Slips	Steps		Missteps	Slips	Steps		Missteps	Slips	Steps		Missteps	Slips	Steps		Missteps	Slips	Steps
0	0	17		0	0	21		0	0	22		0	0	16		0	0	18		0	0	15
Sensorimotor deficit		0		Sensorimotor deficit		0		Sensorimotor deficit		0		Sensorimotor deficit		0		Sensorimotor deficit		0		Sensorimotor deficit		0
1183				1184				1181				1588				1643				1644
Missteps	Slips	Steps		Missteps	Slips	Steps		Missteps	Slips	Steps		Missteps	Slips	Steps		Missteps	Slips	Steps		Missteps	Slips	Steps
0	0	18		0	0	25		0	0	18		0	0	11		1	0	20		0	0	22
Sensorimotor deficit		0		Sensorimotor deficit		0		Sensorimotor deficit		0		Sensorimotor deficit		0		Sensorimotor deficit		0.05		Sensorimotor deficit		0
1 week SCI
1209				1213				1211				1210				1208				1204
Missteps	Slips	Steps		Missteps	Slips	Steps		Missteps	Slips	Steps		Missteps	Slips	Steps		Missteps	Slips	Steps		Missteps	Slips	Steps
3	9	14		1	5	8		15	0	15		15	0	15		15	0	15		0	7	7
Sensorimotor deficit		0.535714		Sensorimotor deficit		0.4375		Sensorimotor deficit		1		Sensorimotor deficit		1		Sensorimotor deficit		1		Sensorimotor deficit		0.5
1183				1184				1181				1588				1643				1644
Missteps	Slips	Steps		Missteps	Slips	Steps		Missteps	Slips	Steps		Missteps	Slips	Steps		Missteps	Slips	Steps		Missteps	Slips	Steps
15	0	15		15	0	15		15	0	15		10	0	10		10	0	10		10	0	10
Sensorimotor deficit		1		Sensorimotor deficit		1		Sensorimotor deficit		1		Sensorimotor deficit		1		Sensorimotor deficit		1		Sensorimotor deficit		1
2 week SCI
1209				1213				1211				1210				1208				1204
Missteps	Slips	Steps		Missteps	Slips	Steps		Missteps	Slips	Steps		Missteps	Slips	Steps		Missteps	Slips	Steps		Missteps	Slips	Steps
1	8	13		0	3	13		2	7	11		0	9	10		3	3	9		1	1	9
Sensorimotor deficit		0.384615		Sensorimotor deficit		0.115385		Sensorimotor deficit		0.5		Sensorimotor deficit		0.45		Sensorimotor deficit		0.5		Sensorimotor deficit		0.166667
1183				1184				1181				1588				1643				1644
Missteps	Slips	Steps		Missteps	Slips	Steps		Missteps	Slips	Steps		Missteps	Slips	Steps		Missteps	Slips	Steps		Missteps	Slips	Steps
15	0	15		15	0	15		15	0	15		2	7	11			10	10		3	7	13
Sensorimotor deficit		1		Sensorimotor deficit		1		Sensorimotor deficit		1		Sensorimotor deficit		0.5		Sensorimotor deficit		0.5		Sensorimotor deficit		0.5
3 week SCI
1209				1213				1211				1210				1208				1204
Missteps	Slips	Steps		Missteps	Slips	Steps		Missteps	Slips	Steps		Missteps	Slips	Steps		Missteps	Slips	Steps		Missteps	Slips	Steps
0	9	17		0	0	16		0	9	15		0	9	12		4	1	12		0	1	17
Sensorimotor deficit		0.264706		Sensorimotor deficit		0		Sensorimotor deficit		0.3		Sensorimotor deficit		0.375		Sensorimotor deficit		0.375		Sensorimotor deficit		0.0294118
1183				1184				1181				1588				1643				1644
Missteps	Slips	Steps		Missteps	Slips	Steps		Missteps	Slips	Steps		Missteps	Slips	Steps		Missteps	Slips	Steps		Missteps	Slips	Steps
5	3	10		0	9	9		15	0	15		0	4	10		3	4	8		3	4	8
Sensorimotor deficit		0.65		Sensorimotor deficit		0.5		Sensorimotor deficit		1		Sensorimotor deficit		0.2		Sensorimotor deficit		0.625		Sensorimotor deficit		0.625
4 week SCI
1209				1213				1211				1210				1208				1204
Missteps	Slips	Steps		Missteps	Slips	Steps		Missteps	Slips	Steps		Missteps	Slips	Steps		Missteps	Slips	Steps		Missteps	Slips	Steps
0	1	18		0	1	17		0	0	17		0	0	19		0	3	20		0	0	15
Sensorimotor deficit		0.0277778		Sensorimotor deficit		0.0294118		Sensorimotor deficit		0		Sensorimotor deficit		0		Sensorimotor deficit		0.075		Sensorimotor deficit		0
1183				1184				1181				1588				1643				1644
Missteps	Slips	Steps		Missteps	Slips	Steps		Missteps	Slips	Steps		Missteps	Slips	Steps		Missteps	Slips	Steps		Missteps	Slips	Steps
0	7	11		0	10	14		15	0	15		1	5	17		7	4	12		0	9	13
Sensorimotor deficit		0.318182		Sensorimotor deficit		0.357143		Sensorimotor deficit		1		Sensorimotor deficit		0.205882		Sensorimotor deficit		0.75		Sensorimotor deficit		0.346154

## Sheet: Static rod
1st week before SCI
WT 1209						WT 1213						WT 1211						WT 1210						WT 1208						WT 1204
Trial	Missteps	Slips	Steps	Sensorimotor deficit, %		Trial	Missteps	Slips	Steps	Sensorimotor deficit, %		Trial	Missteps	Slips	Steps	Sensorimotor deficit, %		Trial	Missteps	Slips	Steps	Sensorimotor deficit, %		Trial	Missteps	Slips	Steps	Sensorimotor deficit, %		Trial	Missteps	Slips	Steps	Sensorimotor deficit, %
1	0	0	8	0		1	0	0	7	0		1	0	5	7	0.357143		1	0	1	9	0.0555556		1	0	1	10	0.05		1	0	9	11	0.409091
2	0	1	7	0.0714286		2	0	1	8	0.0625		2	1	0	7	0.142857		2	0	1	8	0.0625		2	0	0	8	0		2	0	11	11	0.5
3	0	1	7	0.0714286		3	0	0	9	0		3	0	1	6	0.0833333		3	0	0	7	0		3	0	0	8	0		3	0	9	10	0.45
			Mean	0.047619					Mean	0.0208333					Mean	0.194444					Mean	0.0393519					Mean	0.0166667					Mean	0.45303
KO 1183						KO 1184						KO 1181						KO 1588						KO 1643						KO 1644
Trial	Missteps	Slips	Steps	Sensorimotor deficit, %		Trial	Missteps	Slips	Steps	Sensorimotor deficit, %		Trial	Missteps	Slips	Steps	Sensorimotor deficit, %		Trial	Missteps	Slips	Steps	Sensorimotor deficit, %		Trial	Missteps	Slips	Steps	Sensorimotor deficit, %		Trial	Missteps	Slips	Steps	Sensorimotor deficit, %
1	0	0	8	0		1	0	0	8	0		1	0	3	8	0.1875		1	0	0	6	0		1	0	0	7	0		1	0	1	7	0.0714286
2	0	2	8	0.125		2	0	0	8	0		2	0	3	8	0.1875		2	0	0	8	0		2	0	0	7	0		2	1	0	8	0.125
3	0	0	8	0		3	0	0	10	0		3	0	1	9	0.0555556		3	0	0	7	0		3	1	1	7	0.214286		3	1	0	6	0.166667
			Mean	0.0416667					Mean	0					Mean	0.143519					Mean	0					Mean	0.0714286					Mean	0.121032
1 week SCI
WT 1209						WT 1213						WT 1211						WT 1210						WT 1208						WT 1204
Trial	Missteps	Slips	Steps	Sensorimotor deficit, %		Trial	Missteps	Slips	Steps	Sensorimotor deficit, %		Trial	Missteps	Slips	Steps	Sensorimotor deficit, %		Trial	Missteps	Slips	Steps	Sensorimotor deficit, %		Trial	Missteps	Slips	Steps	Sensorimotor deficit, %		Trial	Missteps	Slips	Steps	Sensorimotor deficit, %
1	10	0	10	1		1	Fall			1		1	Fall			1		1	Fall			1		1	Fall			1		1	10	0	10	1
2	10	0	10	1		2	Fall			1		2	Fall			1		2	Fall			1		2	Fall			1		2	8	0	8	1
3	11	0	11	1		3	Fall			1		3	Fall			1		3	Fall			1		3	Fall			1		3	8	0	8	1
			Mean	1					Mean	1					Mean	1					Mean	1					Mean	1					Mean	1
KO 1183						KO 1184						KO 1181						KO 1588						KO 1643						KO 1644
Trial	Missteps	Slips	Steps	Sensorimotor deficit, %		Trial	Missteps	Slips	Steps	Sensorimotor deficit, %		Trial	Missteps	Slips	Steps	Sensorimotor deficit, %		Trial	Missteps	Slips	Steps	Sensorimotor deficit, %		Trial	Missteps	Slips	Steps	Sensorimotor deficit, %		Trial	Missteps	Slips	Steps	Sensorimotor deficit, %
1	Fall			1		1	Fall			1		1	Fall			1		1	Fall			1		1	Fall			1		1	Fall			1
2	Fall			1		2	Fall			1		2	Fall			1		2	Fall			1		2	Fall			1		2	Fall			1
3	Fall			1		3	Fall			1		3	Fall			1		3	Fall			1		3	Fall			1		3	Fall			1
			Mean	1					Mean	1					Mean	1					Mean	1					Mean	1					Mean	1
2 week SCI
WT 1209						WT 1213						WT 1211						WT 1210						WT 1208						WT 1204
Trial	Missteps	Slips	Steps	Sensorimotor deficit, %		Trial	Missteps	Slips	Steps	Sensorimotor deficit, %		Trial	Missteps	Slips	Steps	Sensorimotor deficit, %		Trial	Missteps	Slips	Steps	Sensorimotor deficit, %		Trial	Missteps	Slips	Steps	Sensorimotor deficit, %		Trial	Missteps	Slips	Steps	Sensorimotor deficit, %
1	Fall			1		1	Fall			1		1	Fall			1		1	Fall			1		1	Fall			1		1	Fall			1
2	Fall			1		2	Fall			1		2	Fall			1		2	Fall			1		2	Fall			1		2	0	9	10	0.45
3	Fall			1		3	Fall			1		3	Fall			1		3	Fall			1		3	Fall			1		3	Fall			1
			Mean	1					Mean	1					Mean	1					Mean	1					Mean	1					Mean	0.816667
KO 1183						KO 1184						KO 1181						KO 1588						KO 1643						KO 1644
Trial	Missteps	Slips	Steps	Sensorimotor deficit, %		Trial	Missteps	Slips	Steps	Sensorimotor deficit, %		Trial	Missteps	Slips	Steps	Sensorimotor deficit, %		Trial	Missteps	Slips	Steps	Sensorimotor deficit, %		Trial	Missteps	Slips	Steps	Sensorimotor deficit, %		Trial	Missteps	Slips	Steps	Sensorimotor deficit, %
1	Fall			1		1	Fall			1		1	Fall			1		1	Fall			1		1	Fall			1		1	Fall			1
2	Fall			1		2	Fall			1		2	Fall			1		2	Fall			1		2	Fall			1		2	Fall			1
3	Fall			1		3	Fall			1		3	Fall			1		3	Fall			1		3	Fall			1		3	Fall			1
			Mean	1					Mean	1					Mean	1					Mean	1					Mean	1					Mean	1
3 week SCI
WT 1209						WT 1213						WT 1211						WT 1210						WT 1208						WT 1204
Trial	Missteps	Slips	Steps	Sensorimotor deficit, %		Trial	Missteps	Slips	Steps	Sensorimotor deficit, %		Trial	Missteps	Slips	Steps	Sensorimotor deficit, %		Trial	Missteps	Slips	Steps	Sensorimotor deficit, %		Trial	Missteps	Slips	Steps	Sensorimotor deficit, %		Trial	Missteps	Slips	Steps	Sensorimotor deficit, %
1	7	1	8	0.9375		1	Fall			1		1	Fall			1		1	Fall			1		1	Fall			1		1	Fall			1
2	0	10	10	0.5		2	Fall			1		2	Fall			1		2	Fall			1		2	Fall			1		2	Fall			1
3	5	0	6	0.833333		3	Fall			1		3	Fall			1		3	Fall			1		3	Fall			1		3	Fall			1
			Mean	0.756944					Mean	1					Mean	1					Mean	1					Mean	1					Mean	1
KO 1183						KO 1184						KO 1181						KO 1588						KO 1643						KO 1644
Trial	Missteps	Slips	Steps	Sensorimotor deficit, %		Trial	Missteps	Slips	Steps	Sensorimotor deficit, %		Trial	Missteps	Slips	Steps	Sensorimotor deficit, %		Trial	Missteps	Slips	Steps	Sensorimotor deficit, %		Trial	Missteps	Slips	Steps	Sensorimotor deficit, %		Trial	Missteps	Slips	Steps	Sensorimotor deficit, %
1	Fall			1		1	Fall			1		1	Fall			1		1	Fall			1		1	Fall			1		1	Fall			1
2	Fall			1		2	Fall			1		2	Fall			1		2	Fall			1		2	Fall			1		2	Fall			1
3	Fall			1		3	Fall			1		3	Fall			1		3	Fall			1		3	Fall			1		3	Fall			1
			Mean	1					Mean	1					Mean	1					Mean	1					Mean	1					Mean	1
4 week SCI
WT 1209						WT 1213						WT 1211						WT 1210						WT 1208						WT 1204
Trial	Missteps	Slips	Steps	Sensorimotor deficit, %		Trial	Missteps	Slips	Steps	Sensorimotor deficit, %		Trial	Missteps	Slips	Steps	Sensorimotor deficit, %		Trial	Missteps	Slips	Steps	Sensorimotor deficit, %		Trial	Missteps	Slips	Steps	Sensorimotor deficit, %		Trial	Missteps	Slips	Steps	Sensorimotor deficit, %
1	0	9	10	0.45		1	2	2	10	0.3		1	Fall			1		1	Fall			1		1	Fall			1		1	0	9	9	0.5
2	1	3	8	0.3125		2	3	3	9	0.5		2	Fall			1		2	Fall			1		2	Fall			1		2	0	9	9	0.5
3	0	9	9	0.5		3	3	3	10	0.45		3	Fall			1		3	Fall			1		3	Fall			1		3	0	8	8	0.5
			Mean	0.420833					Mean	0.416667					Mean	1					Mean	1					Mean	1					Mean	0.5
KO 1183						KO 1184						KO 1181						KO 1588						KO 1643						KO 1644
Trial	Missteps	Slips	Steps	Sensorimotor deficit, %		Trial	Missteps	Slips	Steps	Sensorimotor deficit, %		Trial	Missteps	Slips	Steps	Sensorimotor deficit, %		Trial	Missteps	Slips	Steps	Sensorimotor deficit, %		Trial	Missteps	Slips	Steps	Sensorimotor deficit, %		Trial	Missteps	Slips	Steps	Sensorimotor deficit, %
1	Fall			1		1	Fall			1		1	Fall			1		1	Fall			1		1	Fall			1		1	Fall			1
2	Fall			1		2	Fall			1		2	Fall			1		2	Fall			1		2	Fall			1		2	Fall			1
3	Fall			1		3	Fall			1		3	Fall			1		3	Fall			1		3	Fall			1		3	Fall			1
			Mean	1					Mean	1					Mean	1					Mean	1					Mean	1					Mean	1
